# Supplementary material for: The Genetic Control of SEEDSTICK and LEUNIG-HOMOLOG in Seed and Fruit Development: New Insights into Cell Wall Control
Source: Plants (Basel). 2022 Nov 17;11(22):3146. doi: 10.3390/plants11223146 (PMC9698089; doi:10.3390/plants11223146)
Supplement: Supplementary file 1 [file plants-11-03146-s001.zip]

Archive with 1 entries (1 files):
- plants-1958454-supplementary figures.pdf
